# Supplementary material for: The Effect of Quercetin Loading in Polylactic Acid-Based Electrospun Fibers on Their Antioxidant, Antibacterial and Antitumor Properties
Source: Molecules. 2025 May 24;30(11):2307. doi: 10.3390/molecules30112307 (PMC12155772; doi:10.3390/molecules30112307)
Supplement: Supplementary file 1 [file molecules-30-02307-s001.zip]

Archive with 1 entries (1 files):
- molecules-3647114-supplementary.pdf
